# Supplementary material for: Evidence of Antibiotic Resistance and Virulence Factors in Environmental Isolates of Vibrio Species
Source: Antibiotics (Basel). 2023 Jun 16;12(6):1062. doi: 10.3390/antibiotics12061062 (PMC10295579; doi:10.3390/antibiotics12061062)
Supplement: Supplementary file 1 [file antibiotics-12-01062-s001.zip]

Archive with 1 entries (1 files):
- antibiotics-2402365-supplementary.pdf
